# Supplementary material for: Design and Synthesis of New Coumarin Hybrids Active Against Drug-Sensitive and Drug-Resistant Neuroblastoma Cells
Source: Antioxidants (Basel). 2025 Dec 24;15(1):31. doi: 10.3390/antiox15010031 (PMC12837142; doi:10.3390/antiox15010031)
Supplement: Supplementary file 1 [file antioxidants-15-00031-s001.zip]

Archive with 1 entries (1 files):
- Supporting Materials_16Ott_CG.pdf
